# Supplementary material for: Camellia japonica Flower Extract and the Active Constituent Hyperoside Repair DNA Damage Through FUNDC1-Mediated Mitophagy Pathway for Skin Anti-Aging
Source: Antioxidants (Basel). 2025 Aug 6;14(8):968. doi: 10.3390/antiox14080968 (PMC12383142; doi:10.3390/antiox14080968)
Supplement: Supplementary file 1 [file antioxidants-14-00968-s001.zip]

Archive with 1 entries (1 files):
- antioxidants-3675943-supplementary.pdf
